# Supplementary material for: Birth imprinting effects on the antibody responses of H7N9 patients from 2013-2018 in China
Source: Commun Med (Lond). 2026 Apr 9;6:327. doi: 10.1038/s43856-026-01554-1 (PMC13237065; doi:10.1038/s43856-026-01554-1)
Supplement: Supplementary file 2 — Supplementary Data 1 [file 43856_2026_1554_MOESM2_ESM.xlsx]

## Sheet: Sheet1
Supplementary Data 1. The calculation of the Murray score at different days after symptom onset in A(H7N9) patients.
Patient No.	Sampling date	Day after symptom onset	X Ray	OI (PaO2/FiO2)	PEEP	Compliance	Sum	Murray score	Total Murray score	Average Murray score	Highest Murray score
P1	2015-02-23	7	3	3	2	3	11	2.75	10.25	1.71	2.75
	2015-02-24	8	3	3	2	2	10	2.5
	2015-02-28	12	2	1	2	2	7	1.75
	2015-03-03	15	2	0	2	2	6	1.5
	2015-03-06	18	2	0	1	1	4	1
	2015-03-10	22	2	0	0	1	3	0.75
P2	2014-01-28	10	3	3	1	4	11	2.75	7.75	1.55	2.75
	2014-01-30	12	3	2	2	2	9	2.25
	2014-02-02	15	2	2	1	1	6	1.5
	2014-02-06	19	2	1	0	0	3	0.75
	2014-02-10	23	2	0	0	0	2	0.5
P3	2014-11-30	9	3	4	3	3	13	3.25	19.5	3.25	3.5
	2014-12-02	11	3	4	3	3	13	3.25
	2014-12-04	13	3	4	3	4	14	3.5
	2014-12-06	15	3	3	3	3	12	3
	2014-12-10	19	3	4	3	3	13	3.25
	2014-12-12	21	3	4	3	3	13	3.25
P4	2015-02-09	10	4	3	3	3	13	3.25	17.5	2.5	3.25
	2015-02-12	13	4	3	3	3	13	3.25
	2015-02-15	16	4	3	3	3	13	3.25
	2015-02-20	21	4	2	2	2	10	2.5
	2015-02-22	23	4	1	1	2	8	2
	2015-02-25	26	4	2	1	2	9	2.25
	2015-02-28	29	4	0	0	0	4	1
P5	2014-12-29	8	3	1	3	4	11	2.75	10.75	2.69	2.75
	2014-12-31	10	3	3	3	2	11	2.75
	2015-01-03	13	2	3	3	2	10	2.5
	2015-01-05	15	2	4	3	2	11	2.75
P6	2013-12-20	14	2	3	4	2	11	2.75	20.25	2.94	3.5
	2013-12-25	19	3	4	3	2	12	3
	2013-12-27	21	4	4	3	3	14	3.5
	2013-12-29	23	3	4	2	3	12	3
	2013-12-31	25	2	3	2	3	10	2.5
	2014-01-02	27	2	4	2	3	11	2.75
	2014-01-04	29	2	4	2	3	11	2.75
	2014-01-06	31	2	4	4	3	13	3.25
P7	2014-01-04	14	2	0	0	3	5	1.25	4	1	1.25
	2014-01-07	17	3	1	0	1	5	1.25
	2014-01-11	21	3	0	0	0	3	0.75
	2014-01-14	24	3	0	0	0	3	0.75
P8	2017-01-14	18	3	2	4	3	12	3	13.5	2.25	2.75
	2017-01-17	21	2	0	3	0	5	1.25
	2017-01-21	25	3	0	4	3	10	2.5
	2017-01-24	28	3	0	3	2	8	2
	2017-01-26	30	3	3	3	2	11	2.75
	2017-01-28	32	3	0	3	2	8	2
P9	2018-02-11	8	3	3	2	1	9	2.25	12.5	2.08	2.25
	2018-02-13	10	3	2	3	2	10	2.5
	2018-02-16	13	2	2	2	2	8	2
	2018-02-18	15	2	2	2	1	7	1.75
	2018-02-20	17	2	3	2	1	8	2
	2018-02-27	24	2	3	2	1	8	2
P11	2014-02-09	12	2	3	0	0	5	1.25	7.25	1.81	2.25
	2014-02-12	15	2	2	3	2	9	2.25
	2014-02-15	18	3	1	2	3	9	2.25
	2014-02-19	22	3	0	2	1	6	1.5
P12	2017-12-05	14	2	0	1	1	4	1	2.25	0.75	1
	2017-12-07	16	2	0	0	1	3	0.75
	2017-12-11	20	2	0	0	0	2	0.5
P13	2014-12-17	14	3	3	3	3	12	3	8	2.67	3
	2014-12-20	17	3	4	2	2	11	2.75
	2014-12-23	20	3	3	2	1	9	2.25
P14	2017-02-09	11	3	2	3	2	10	2.5	8.5	2.13	2.75
	2017-02-10	12	3	3	3	2	11	2.75
	2017-02-17	19	3	2	2	1	8	2
	2017-02-21	23	2	1	1	1	5	1.25
P15	2013-12-18	8	2	3	3	3	11	2.75	16.25	2.32	3.25
	2013-12-21	11	2	3	3	3	11	2.75
	2013-12-24	14	2	4	4	3	13	3.25
	2013-12-27	17	2	3	2	2	9	2.25
	2013-12-29	19	2	3	2	2	9	2.25
	2013-12-31	21	2	1	2	1	6	1.5
	2014-01-02	23	3	2	1	0	6	1.5
P16	2017-01-07	12	3	4	1	3	11	2.75	9.75	2.5	2.75
	2017-01-16	21	2	3	3	1	9	2.25
	2017-01-20	25	3	3	2	2	10	2.5
	2017-01-24	29	3	4	2	1	10	2.5
	2017-01-26	31	3	4	2	1	10	2.5
