# Supplementary material for: Birth imprinting effects on the antibody responses of H7N9 patients from 2013-2018 in China
Source: Commun Med (Lond). 2026 Apr 9;6:327. doi: 10.1038/s43856-026-01554-1 (PMC13237065; doi:10.1038/s43856-026-01554-1)
Supplement: Supplementary file 3 — Supplementary Data 2 [file 43856_2026_1554_MOESM3_ESM.xlsx]

## Sheet: Sheet1
Supplemental Table 7. The calculation of the Murray score at different days after symptom onset in A(H1N1) patients.
Patient No.	Sampling date	Day after symptome onset	X Ray	OI (PaO2/FiO2)	PEEP	Compliance	Sum	Murray score	Total Murray score	Average Murray score	Highest Murray score
P1	2018-12-28	8	3	3	3	3	12	3	8.5	2.13	3
	2018-12-30	10	3	4	3	2	12	3
	2019-01-02	13	2	1	3	2	8	2
	2019-01-11	22	1	0	1	0	2	0.5
P2	2019-01-11	13	3	2	2	2	9	2.25	5.25	1.75	2.25
	2019-01-14	16	3	2	1	0	6	1.5
	2019-01-16	18	3	2	1	0	6	1.5
P3	2019-01-17	9	3	4	2	1	10	2.5	6	2	2.5
	2019-01-21	13	2	4	2	1	9	2.25
	2019-01-23	15	2	0	2	1	5	1.25
P4	2018-06-21	10	2	0	3	2	7	1.75	8.5	1.42	2
	2018-06-23	12	3	0	3	2	8	2
	2018-06-27	16	2	2	2	1	7	1.75
	2018-07-02	21	2	3	1	0	6	1.5
	2018-07-09	28	2	2	1	0	5	1.25
	2018-07-18	37	0	1	0	0	1	0.25
P5	2018-04-18	36	3	3	0	1	7	1.75	5.5	1.38	1.75
	2018-04-23	41	2	3	0	0	5	1.25
	2018-04-25	43	2	3	0	0	5	1.25
	2018-04-27	45	2	3	0	0	5	1.25
P6	2018-11-26	10	3	3	4	3	13	3.25	11.75	1.68	3.25
	2018-11-30	14	3	3	2	2	10	2.5
	2018-12-05	19	3	3	1	1	8	2
	2018-12-07	21	2	1	1	0	4	1
	2018-12-10	24	2	3	1	0	6	1.5
	2018-12-14	28	1	0	1	0	2	0.5
	2018-12-17	31	0	2	1	1	4	1
P7	2019-01-11	11	2	1	2	1	6	1.5	3	1	1.5
	2019-01-23	22	2	1	1	1	5	1.25
	2019-01-25	24	1	0	0	0	1	0.25
P8	2018-06-13	7	2	0	0	0	2	0.5	0.5	0.25	0.5
	2018-06-19	13	0	0	0	0	0	0
